# Supplementary material for: Inhibition of Aflatoxin Production by Paraquat and External Superoxide Dismutase in Aspergillus flavus
Source: Toxins (Basel). 2019 Feb 12;11(2):107. doi: 10.3390/toxins11020107 (PMC6409742; doi:10.3390/toxins11020107)
Supplement: Supplementary file 1 [file toxins-11-00107-s001.zip]

Archive with 1 entries (1 files):
- toxins-436906 SPM final.pptx
